# Supplementary material for: Evolution of multiple phosphodiesterase isoforms in stickleback involved in cAMP signal transduction pathway
Source: BMC Syst Biol. 2009 Feb 20;3:23. doi: 10.1186/1752-0509-3-23 (PMC2653465; doi:10.1186/1752-0509-3-23)
Supplement: Additional File 2 — CSML files of the simulation models. This ZIP file includes CSML files of the simulation models constructed and used in this study. [file 1752-0509-3-23-S2.zip]

Archive with 9 entries (8 files):
- CSML_files/
- CSML_files/Figure6A.csml
- CSML_files/Figure6B.csml
- CSML_files/Figure6C.csml
- CSML_files/Figure6D.csml
- CSML_files/Figure6E.csml
- CSML_files/Figure6F.csml
- CSML_files/Figure6G.csml
- CSML_files/Figure6H.csml
