# Supplementary material for: Evolution of multiple phosphodiesterase isoforms in stickleback involved in cAMP signal transduction pathway
Source: BMC Syst Biol. 2009 Feb 20;3:23. doi: 10.1186/1752-0509-3-23 (PMC2653465; doi:10.1186/1752-0509-3-23)
Supplement: Additional File 2 — CSML files of the simulation models. This ZIP file includes CSML files of the simulation models constructed and used in this study. [file 1752-0509-3-23-S2.zip › CSML_files/Figure6C.csml]

<?xml version="1.0" encoding="WINDOWS-31J"?>
<csml:model
 xmlns:csml="http://www.csml.org/csml/version1" majorVersion="1" minorVersion="9">
 <csml:unitdefs/>
 <csml:net>
  <csml:entity label="e1" name="Odorant" type="discrete" csoclass="SmallMolecule" codelinkProbeID="" extension="" accession="">
   <csml:parameter label="m1" type="Integer" initialValue="10" minimumValue="0" maximumValue="infinite" unit="unit"/>
   <csml:graphics>
    <csml:figure>
     <csml:image location="125.0 60.0" size="30.213907427341223 19.530536845297924" filePath="system" fileFormat="svg" resourceID="5" fileType="resourceFile"/>
    </csml:figure>
   </csml:graphics>
  </csml:entity>
  <csml:entity label="e2" name="OR" type="continuous" csoclass="Protein" codelinkProbeID="" extension="" accession="">
   <csml:parameter label="m2" type="Double" initialValue="15" minimumValue="0" maximumValue="infinite" unit="unit"/>
   <csml:graphics>
    <csml:figure>
     <csml:image location="232.0 138.0" size="39.36305732484077 60.00000000000001" filePath="system" fileFormat="svg" resourceID="13" fileType="resourceFile"/>
    </csml:figure>
   </csml:graphics>
  </csml:entity>
  <csml:entity label="e3" name="OR_odorant" type="continuous" csoclass="Complex" codelinkProbeID="" extension="" accession="">
   <csml:parameter label="m3" type="Double" initialValue="0" minimumValue="0" maximumValue="infinite" unit="unit"/>
   <csml:graphics>
    <csml:figure>
     <csml:image location="488.0 138.0" size="31.139240506329116 60.0" filePath="system" fileFormat="svg" resourceID="6" fileType="resourceFile"/>
    </csml:figure>
   </csml:graphics>
  </csml:entity>
  <csml:entity label="e4" name="Golf" type="continuous" csoclass="Protein" codelinkProbeID="" extension="" accession="">
   <csml:parameter label="m4" type="Double" initialValue="0" minimumValue="0" maximumValue="infinite" unit="unit"/>
   <csml:graphics>
    <csml:figure>
     <csml:image location="614.0 215.0" size="60.00000000000001 45.18987341772152" filePath="system" fileFormat="svg" resourceID="34" fileType="resourceFile"/>
    </csml:figure>
   </csml:graphics>
  </csml:entity>
  <csml:entity label="e5" name="AC3" type="continuous" csoclass="SmallMolecule" codelinkProbeID="" extension="" accession="">
   <csml:parameter label="m5" type="Double" initialValue="0" minimumValue="0" maximumValue="infinite" unit="unit"/>
   <csml:graphics>
    <csml:figure>
     <csml:image location="699.0 278.0" size="58.818897637795274 60.0" filePath="system" fileFormat="svg" resourceID="16" fileType="resourceFile"/>
    </csml:figure>
   </csml:graphics>
  </csml:entity>
  <csml:entity label="e6" name="CNG" type="continuous" csoclass="Protein" codelinkProbeID="" extension="" accession="">
   <csml:parameter label="m6" type="Double" initialValue="0" minimumValue="0" maximumValue="infinite" unit="unit"/>
   <csml:graphics>
    <csml:figure>
     <csml:image location="984.0 434.0" size="103.9059203906983 28.000599161174357" filePath="system" fileFormat="svg" resourceID="36" fileType="resourceFile"/>
    </csml:figure>
   </csml:graphics>
  </csml:entity>
  <csml:entity label="e7" name="Ca2+" type="continuous" csoclass="SmallMolecule" codelinkProbeID="" extension="" accession="">
   <csml:parameter label="m7" type="Double" initialValue="0" minimumValue="0" maximumValue="infinite" unit="unit"/>
   <csml:graphics>
    <csml:figure>
     <csml:image location="868.0 559.0" size="28.818897637795274 30.0" filePath="system" fileFormat="svg" resourceID="19" fileType="resourceFile"/>
    </csml:figure>
   </csml:graphics>
  </csml:entity>
  <csml:entity label="e8" name="CLCA" type="continuous" csoclass="Protein" codelinkProbeID="" extension="" accession="">
   <csml:parameter label="m8" type="Double" initialValue="0" minimumValue="0" maximumValue="infinite" unit="unit"/>
   <csml:graphics>
    <csml:figure>
     <csml:image location="984.0 630.0" size="103.9059203906983 28.000599161174357" filePath="system" fileFormat="svg" resourceID="36" fileType="resourceFile"/>
    </csml:figure>
   </csml:graphics>
  </csml:entity>
  <csml:entity label="e9" name="Cl-_depolarization" type="continuous" csoclass="Protein" codelinkProbeID="" extension="" accession="">
   <csml:parameter label="m9" type="Double" initialValue="0" minimumValue="0" maximumValue="infinite" unit="unit"/>
   <csml:graphics>
    <csml:figure>
     <csml:image location="1148.0 714.0" size="28.0 27.1875" filePath="system" fileFormat="svg" resourceID="11" fileType="resourceFile"/>
    </csml:figure>
   </csml:graphics>
  </csml:entity>
  <csml:entity label="e10" name="CaM" type="continuous" csoclass="Protein" codelinkProbeID="" extension="" accession="">
   <csml:parameter label="m10" type="Double" initialValue="0" minimumValue="0" maximumValue="infinite" unit="unit"/>
   <csml:graphics>
    <csml:figure>
     <csml:image location="664.0 555.0" size="44.00000000000001 37.18987341772152" filePath="system" fileFormat="svg" resourceID="34" fileType="resourceFile"/>
    </csml:figure>
   </csml:graphics>
  </csml:entity>
  <csml:entity label="e12" name="CAMK2" type="continuous" csoclass="Protein" codelinkProbeID="" extension="" accession="">
   <csml:parameter label="m12" type="Double" initialValue="0" minimumValue="0" maximumValue="infinite" unit="unit"/>
   <csml:graphics>
    <csml:figure>
     <csml:image location="928.0 293.0" size="47.068062827225134 30.0" filePath="system" fileFormat="svg" resourceID="35" fileType="resourceFile"/>
    </csml:figure>
   </csml:graphics>
  </csml:entity>
  <csml:entity label="e15" name="GCAP" type="continuous" csoclass="Protein" codelinkProbeID="" extension="" accession="">
   <csml:parameter label="m15" type="Double" initialValue="0" minimumValue="0" maximumValue="infinite" unit="unit"/>
   <csml:graphics>
    <csml:figure>
     <csml:image location="734.0 674.0" size="44.498325878594244 23.26772645286532" filePath="system" fileFormat="svg" resourceID="34" fileType="resourceFile"/>
    </csml:figure>
   </csml:graphics>
  </csml:entity>
  <csml:entity label="e16" name="pGC" type="continuous" csoclass="Protein" codelinkProbeID="" extension="" accession="">
   <csml:parameter label="m16" type="Double" initialValue="0" minimumValue="0" maximumValue="infinite" unit="unit"/>
   <csml:graphics>
    <csml:figure>
     <csml:image location="613.0 780.0" size="66.89734476122378 35.74678648074163" filePath="system" fileFormat="svg" resourceID="5" fileType="resourceFile"/>
    </csml:figure>
   </csml:graphics>
  </csml:entity>
  <csml:entity label="e17" name="PKG" type="continuous" csoclass="Protein" codelinkProbeID="" extension="" accession="">
   <csml:parameter label="m17" type="Double" initialValue="0" minimumValue="0" maximumValue="infinite" unit="unit"/>
   <csml:graphics>
    <csml:figure>
     <csml:image location="626.0 659.0" size="35.09960383386582 26.43577757107615" filePath="system" fileFormat="svg" resourceID="34" fileType="resourceFile"/>
    </csml:figure>
   </csml:graphics>
  </csml:entity>
  <csml:entity label="e11" name="PKA" type="continuous" csoclass="Protein" codelinkProbeID="" extension="" accession="">
   <csml:parameter label="m11" type="Double" initialValue="0" minimumValue="0" maximumValue="infinite" unit="unit"/>
   <csml:graphics>
    <csml:figure>
     <csml:image location="372.0 320.0" size="40.00000000000001 32.18987341772152" filePath="system" fileFormat="svg" resourceID="34" fileType="resourceFile"/>
    </csml:figure>
   </csml:graphics>
  </csml:entity>
  <csml:entity label="e14" name="Phd" type="continuous" csoclass="Protein" codelinkProbeID="" extension="" accession="">
   <csml:parameter label="m14" type="Double" initialValue="0" minimumValue="0" maximumValue="infinite" unit="unit"/>
   <csml:graphics>
    <csml:figure>
     <csml:image location="451.0 237.0" size="22.068062827225134 30.0" filePath="system" fileFormat="svg" resourceID="35" fileType="resourceFile"/>
    </csml:figure>
   </csml:graphics>
  </csml:entity>
  <csml:entity label="e22" name="PDE1C" type="continuous" csoclass="Protein" codelinkProbeID="" extension="" accession="">
   <csml:parameter label="m22" type="Double" initialValue="0" minimumValue="0" maximumValue="infinite" unit="unit"/>
   <csml:graphics>
    <csml:figure>
     <csml:image location="570.0 415.0" size="36.0 37.78453038674033" filePath="system" fileFormat="svg" resourceID="5" fileType="resourceFile"/>
    </csml:figure>
   </csml:graphics>
  </csml:entity>
  <csml:process label="p1" name="p1" type="discrete" relationType="Type 0" edgeScore="1.0">
   <csml:simulationCondition>
    <csml:priority value="0"/>
    <csml:firing type="Boolean" value="true" firingStyle="and"/>
    <csml:delay type="Long" value="1.0" delayStyle="delay"/>
    <csml:calc calcStyle="add"/>
    <csml:kinetic type="Double" value="1" kineticStyle="custom">
     <csml:parameter name="custom" value="1"/>
    </csml:kinetic>
   </csml:simulationCondition>
   <csml:function>
    <csml:connector label="c1" name="c1" type="process" from="e1" to="p1" linestyle="straight" supportpath="true">
     <csml:firing type="Double" value="0" connectorFiringStyle="threshold"/>
     <csml:kinetic/>
     <csml:graphics>
      <csml:figure>
       <csml:processConnector points="144.0 80.0 162.10042991076043 126.54396262766963"/>
      </csml:figure>
      <csml:text name="firingStyle" visible="false" location="118.69014111749277 94.73433744197254" offsets="0.0 0.0"/>
      <csml:targetArrow>
       <csml:processConnectorArrow points="0.0 0.0 0.0 6.0 8.0 3.0" pointsInAbsoluteCoordinate="164.89644392538432 125.45662384420478 159.30441589613653 127.63130141113447 165.00000000000003 134.0"/>
      </csml:targetArrow>
     </csml:graphics>
    </csml:connector>
    <csml:connector label="c2" name="c2" type="process" from="p1" to="e2" linestyle="straight" supportpath="true">
     <csml:firing type="Double" value="0" connectorFiringStyle="threshold"/>
     <csml:kinetic/>
     <csml:graphics>
      <csml:figure>
       <csml:processConnector points="179.0 144.0 224.3822774677442 158.5565795651255"/>
      </csml:figure>
      <csml:targetArrow>
       <csml:processConnectorArrow points="0.0 0.0 0.0 6.0 8.0 3.0" pointsInAbsoluteCoordinate="225.29856013082212 155.69993361552957 223.46599480466625 161.41322551472143 232.0 161.0"/>
      </csml:targetArrow>
     </csml:graphics>
    </csml:connector>
   </csml:function>
   <csml:biological>
    <csml:effectList/>
   </csml:biological>
   <csml:graphics>
    <csml:figure>
     <csml:discreteProcess location="157.0 133.5"/>
    </csml:figure>
    <csml:text name="firing" visible="false" location="193.0 144.5"/>
   </csml:graphics>
  </csml:process>
  <csml:process label="p2" name="binding" type="continuous" relationType="Type 0" edgeScore="1.0">
   <csml:simulationCondition>
    <csml:priority value="0"/>
    <csml:firing type="Boolean" value="true" firingStyle="and"/>
    <csml:delay type="Long" value="0.0" delayStyle="nodelay"/>
    <csml:calc calcStyle="speed"/>
    <csml:kinetic type="Double" kineticStyle="custom">
     <csml:parameter name="custom" value="m1*m2*0.7"/>
    </csml:kinetic>
   </csml:simulationCondition>
   <csml:function>
    <csml:connector label="c3" name="c3" type="process" from="e2" to="p2" linestyle="straight" supportpath="true">
     <csml:firing type="Double" value="0" connectorFiringStyle="threshold"/>
     <csml:kinetic/>
     <csml:graphics>
      <csml:figure>
       <csml:processConnector points="271.0 168.0 359.0 168.0"/>
      </csml:figure>
      <csml:text name="firingStyle" visible="false" location="330.026002908108 166.45535383344594" offsets="0.0 0.0"/>
      <csml:targetArrow>
       <csml:processConnectorArrow points="0.0 0.0 0.0 6.0 8.0 3.0" pointsInAbsoluteCoordinate="359.0 165.0 359.0 171.0 367.0 168.0"/>
      </csml:targetArrow>
     </csml:graphics>
    </csml:connector>
    <csml:connector label="c4" name="c4" type="process" from="p2" to="e3" linestyle="straight" supportpath="true">
     <csml:firing type="Double" value="0" connectorFiringStyle="threshold"/>
     <csml:kinetic/>
     <csml:graphics>
      <csml:figure>
       <csml:processConnector points="389.0 168.0 480.0 168.0"/>
      </csml:figure>
      <csml:targetArrow>
       <csml:processConnectorArrow points="0.0 0.0 0.0 6.0 8.0 3.0" pointsInAbsoluteCoordinate="480.0 165.0 480.0 171.0 488.0 168.0"/>
      </csml:targetArrow>
     </csml:graphics>
    </csml:connector>
   </csml:function>
   <csml:biological>
    <csml:effectList/>
   </csml:biological>
   <csml:graphics>
    <csml:figure>
     <csml:continuousProcess location="367.0 162.0"/>
    </csml:figure>
    <csml:text name="firing" visible="false" location="445.0 159.0"/>
   </csml:graphics>
  </csml:process>
  <csml:process label="p3" name="dissociate" type="continuous" csoclass="ProcessBiological" relationType="Type 0" edgeScore="1.0" bioprocess="ME_Dissociation">
   <csml:simulationCondition>
    <csml:priority value="0"/>
    <csml:firing type="Boolean" value="true" firingStyle="and"/>
    <csml:delay type="Long" value="0.0" delayStyle="nodelay"/>
    <csml:calc calcStyle="speed"/>
    <csml:kinetic type="Double" kineticStyle="custom">
     <csml:parameter name="custom" value="m3*0.5"/>
    </csml:kinetic>
   </csml:simulationCondition>
   <csml:function>
    <csml:connector label="c5" name="c5" type="process" from="e3" to="p3" linestyle="straight" supportpath="true">
     <csml:firing type="Double" value="0" connectorFiringStyle="threshold"/>
     <csml:kinetic/>
     <csml:graphics>
      <csml:figure>
       <csml:processConnector points="488.0 156.0 428.4232816139664 111.76879998612658"/>
      </csml:figure>
      <csml:text name="firingStyle" visible="false" location="466.10093994206915 119.02669180464895" offsets="0.0 0.0"/>
      <csml:text name="firingOperation" visible="false" location="488.60093994206915 129.52669180464895"/>
      <csml:targetArrow>
       <csml:processConnectorArrow points="0.0 0.0 0.0 6.0 8.0 3.0" pointsInAbsoluteCoordinate="426.63498161916897 114.17753059136399 430.2115816087639 109.36006938088917 422.0 107.0"/>
      </csml:targetArrow>
     </csml:graphics>
    </csml:connector>
    <csml:connector label="c6" name="c6" type="process" from="p3" to="e2" linestyle="straight" supportpath="true">
     <csml:firing type="Double" value="0" connectorFiringStyle="threshold"/>
     <csml:kinetic/>
     <csml:graphics>
      <csml:figure>
       <csml:processConnector points="362.0 102.0 277.8798748822925 151.91743688303524"/>
      </csml:figure>
      <csml:targetArrow>
       <csml:processConnectorArrow points="0.0 0.0 0.0 6.0 8.0 3.0" pointsInAbsoluteCoordinate="279.41083605115426 154.4973899638949 276.3489137134307 149.33748380217554 271.0 156.0"/>
      </csml:targetArrow>
     </csml:graphics>
    </csml:connector>
   </csml:function>
   <csml:biological>
    <csml:effectList/>
   </csml:biological>
   <csml:graphics>
    <csml:figure>
     <csml:image location="362.0 54.0" size="60.0 60.0" filePath="system" fileFormat="svg" resourceID="10018" fileType="resourceFile"/>
    </csml:figure>
    <csml:text name="firing" visible="false" location="510.0 76.5"/>
   </csml:graphics>
  </csml:process>
  <csml:process label="p4" name="degradation" type="continuous" csoclass="ProcessBiological" relationType="Type 0" edgeScore="1.0" bioprocess="ME_UnknownDegradation">
   <csml:simulationCondition>
    <csml:priority value="0"/>
    <csml:firing type="Boolean" value="true" firingStyle="and"/>
    <csml:delay type="Long" value="0.0" delayStyle="nodelay"/>
    <csml:calc calcStyle="speed"/>
    <csml:kinetic type="Double" kineticStyle="custom">
     <csml:parameter name="custom" value="m2*0.05"/>
    </csml:kinetic>
   </csml:simulationCondition>
   <csml:function>
    <csml:connector label="c7" name="c7" type="process" from="e2" to="p4" linestyle="straight" supportpath="true">
     <csml:firing type="Double" value="0" connectorFiringStyle="threshold"/>
     <csml:kinetic/>
     <csml:graphics>
      <csml:figure>
       <csml:processConnector points="252.0 138.0 252.0 94.0"/>
      </csml:figure>
      <csml:text name="firingStyle" visible="false" location="246.9461114179635 122.72944523580057" offsets="0.0 0.0"/>
      <csml:text name="firingOperation" visible="false" location="247.5 125.0"/>
      <csml:targetArrow>
       <csml:processConnectorArrow points="0.0 0.0 0.0 6.0 8.0 3.0" pointsInAbsoluteCoordinate="249.0 94.0 255.0 94.0 252.0 86.0"/>
      </csml:targetArrow>
     </csml:graphics>
    </csml:connector>
   </csml:function>
   <csml:biological>
    <csml:effectList/>
   </csml:biological>
   <csml:graphics>
    <csml:figure>
     <csml:image location="222.0 26.0" size="60.0 60.0" filePath="system" fileFormat="svg" resourceID="10012" fileType="resourceFile"/>
    </csml:figure>
    <csml:text name="firing" visible="false" location="282.0 64.5"/>
   </csml:graphics>
  </csml:process>
  <csml:process label="p6" name="activation" type="continuous" csoclass="ProcessBiological" relationType="Type 0" edgeScore="1.0" bioprocess="ME_UnknownActivation">
   <csml:simulationCondition>
    <csml:priority value="0"/>
    <csml:firing type="Boolean" value="true" firingStyle="and"/>
    <csml:delay type="Long" value="0.0" delayStyle="nodelay"/>
    <csml:calc calcStyle="speed"/>
    <csml:kinetic type="Double" value="1" kineticStyle="custom">
     <csml:parameter name="custom" value="1"/>
    </csml:kinetic>
   </csml:simulationCondition>
   <csml:function>
    <csml:connector label="c9" name="c9" type="process" from="e3" to="p6" linestyle="straight" supportpath="true">
     <csml:firing type="Double" value="2" connectorFiringStyle="threshold"/>
     <csml:kinetic/>
     <csml:graphics>
      <csml:figure>
       <csml:processConnector points="519.0 168.0 614.0033911877746 170.76708906372158"/>
      </csml:figure>
      <csml:targetArrow>
       <csml:processConnectorArrow points="0.0 0.0 0.0 6.0 8.0 3.0" pointsInAbsoluteCoordinate="614.090732788879 167.76836075913704 613.9160495866702 173.76581736830613 622.0 171.0"/>
      </csml:targetArrow>
     </csml:graphics>
    </csml:connector>
    <csml:connector label="c10" name="c10" type="process" from="p6" to="e4" linestyle="straight" supportpath="true">
     <csml:firing type="Double" value="0" connectorFiringStyle="threshold"/>
     <csml:kinetic/>
     <csml:graphics>
      <csml:figure>
       <csml:processConnector points="641.0 190.0 642.3620382217368 207.025477771711"/>
      </csml:figure>
      <csml:targetArrow>
       <csml:processConnectorArrow points="0.0 0.0 0.0 6.0 8.0 3.0" pointsInAbsoluteCoordinate="645.3524840573452 206.78624210486234 639.3715923861284 207.26471343855968 643.0 215.0"/>
      </csml:targetArrow>
     </csml:graphics>
    </csml:connector>
   </csml:function>
   <csml:biological>
    <csml:effectList/>
   </csml:biological>
   <csml:graphics>
    <csml:figure>
     <csml:image location="622.0 154.0" size="36.0 36.0" filePath="system" fileFormat="svg" resourceID="10003" fileType="resourceFile"/>
    </csml:figure>
    <csml:text name="firing" visible="false" location="660.0 257.5"/>
    <csml:text name="delay" visible="false" location="0.0 0.0"/>
    <csml:text name="speed" visible="false" location="660.0 296.0"/>
   </csml:graphics>
  </csml:process>
  <csml:process label="p5" name="translation" type="continuous" csoclass="ProcessBiological" relationType="Type 0" edgeScore="1.0" bioprocess="ME_Translation">
   <csml:simulationCondition>
    <csml:priority value="0"/>
    <csml:firing type="Boolean" value="true" firingStyle="and"/>
    <csml:delay type="Long" value="0.0" delayStyle="nodelay"/>
    <csml:calc calcStyle="speed"/>
    <csml:kinetic type="Double" kineticStyle="custom">
     <csml:parameter name="custom" value="m2 * 0.05"/>
    </csml:kinetic>
   </csml:simulationCondition>
   <csml:function>
    <csml:connector label="c8" name="c8" type="process" from="p5" to="e2" linestyle="straight" supportpath="true">
     <csml:firing type="Double" value="0" connectorFiringStyle="threshold"/>
     <csml:kinetic/>
     <csml:graphics>
      <csml:figure>
       <csml:processConnector points="241.0 292.0 248.32160135679592 205.97118405764783"/>
      </csml:figure>
      <csml:targetArrow>
       <csml:processConnectorArrow points="0.0 0.0 0.0 6.0 8.0 3.0" pointsInAbsoluteCoordinate="245.33240733517798 205.7167845664463 251.31079537841384 206.22558354884936 248.99999999999997 198.0"/>
      </csml:targetArrow>
     </csml:graphics>
    </csml:connector>
   </csml:function>
   <csml:biological>
    <csml:effectList/>
   </csml:biological>
   <csml:graphics>
    <csml:figure>
     <csml:image location="208.0 292.0" size="60.0 60.0" filePath="system" fileFormat="svg" resourceID="10031" fileType="resourceFile"/>
    </csml:figure>
    <csml:text name="firing" visible="false" location="184.0 271.5"/>
   </csml:graphics>
  </csml:process>
  <csml:process label="p7" name="" type="continuous" csoclass="ProcessBiological" relationType="Type 0" edgeScore="1.0" bioprocess="ME_GDP-GTPExchange">
   <csml:simulationCondition>
    <csml:priority value="0"/>
    <csml:firing type="Boolean" value="true" firingStyle="and"/>
    <csml:delay type="Long" value="0.0" delayStyle="nodelay"/>
    <csml:calc calcStyle="speed"/>
    <csml:kinetic type="Double" value="1" kineticStyle="custom">
     <csml:parameter name="custom" value="1"/>
    </csml:kinetic>
   </csml:simulationCondition>
   <csml:function>
    <csml:connector label="c11" name="c11" type="process" from="e4" to="p7" linestyle="straight" supportpath="true">
     <csml:firing type="Double" value="0" connectorFiringStyle="threshold"/>
     <csml:kinetic/>
     <csml:graphics>
      <csml:figure>
       <csml:processConnector points="674.0 235.0 732.0581297437303 227.9626509401539"/>
      </csml:figure>
      <csml:targetArrow>
       <csml:processConnectorArrow points="0.0 0.0 0.0 6.0 8.0 3.0" pointsInAbsoluteCoordinate="731.6971356411726 224.9844495940528 732.419123846288 230.94085228625505 740.0 227.00000000000003"/>
      </csml:targetArrow>
     </csml:graphics>
    </csml:connector>
    <csml:connector label="c12" name="c12" type="process" from="p7" to="e5" linestyle="straight" supportpath="true">
     <csml:firing type="Double" value="0" connectorFiringStyle="threshold"/>
     <csml:kinetic/>
     <csml:graphics>
      <csml:figure>
       <csml:processConnector points="754.0 254.0 745.5777087639997 270.8445824720007"/>
      </csml:figure>
      <csml:targetArrow>
       <csml:processConnectorArrow points="0.0 0.0 0.0 6.0 8.0 3.0" pointsInAbsoluteCoordinate="748.2609903369994 272.18622325850055 742.8944271909999 269.5029416855008 742.0 278.0"/>
      </csml:targetArrow>
     </csml:graphics>
    </csml:connector>
   </csml:function>
   <csml:biological>
    <csml:effectList/>
   </csml:biological>
   <csml:graphics>
    <csml:figure>
     <csml:image location="740.0 194.0" size="60.0 60.0" filePath="system" fileFormat="svg" resourceID="10067" fileType="resourceFile"/>
    </csml:figure>
    <csml:text name="firing" visible="false" location="632.0 369.5"/>
   </csml:graphics>
  </csml:process>
  <csml:process label="p8" name="p8" type="continuous" csoclass="ProcessBiological" relationType="Type 0" edgeScore="1.0" bioprocess="ME_CAMPConcentrationElevation">
   <csml:simulationCondition>
    <csml:priority value="0"/>
    <csml:firing type="Boolean" value="true" firingStyle="and"/>
    <csml:delay type="Long" value="0.0" delayStyle="nodelay"/>
    <csml:calc calcStyle="speed"/>
    <csml:kinetic type="Double" value="1" kineticStyle="custom">
     <csml:parameter name="custom" value="1"/>
    </csml:kinetic>
   </csml:simulationCondition>
   <csml:function>
    <csml:connector label="c13" name="c13" type="process" from="e5" to="p8" linestyle="straight" supportpath="true">
     <csml:firing type="Double" value="0" connectorFiringStyle="threshold"/>
     <csml:kinetic/>
     <csml:graphics>
      <csml:figure>
       <csml:processConnector points="758.0 330.0 845.5182047136824 393.31104170777024"/>
      </csml:figure>
      <csml:targetArrow>
       <csml:processConnectorArrow points="0.0 0.0 0.0 6.0 8.0 3.0" pointsInAbsoluteCoordinate="847.2765640732686 390.88036847540116 843.7598453540962 395.7417149401394 852.0 398.00000000000006"/>
      </csml:targetArrow>
     </csml:graphics>
    </csml:connector>
    <csml:connector label="c54" name="c54" type="inhibitory" from="e22" to="p8" linestyle="straight" supportpath="true">
     <csml:firing type="Double" value="1" connectorFiringStyle="threshold"/>
     <csml:kinetic/>
     <csml:graphics>
      <csml:figure>
       <csml:inhibitoryConnector points="606.0 433.0 844.0095011910008 421.3897804297073"/>
      </csml:figure>
      <csml:targetArrow>
       <csml:bioInhibitoryConnectorArrow location="0.0 0.0" pointsInAbsoluteCoordinate="843.6684433150069 414.398093971833 844.3505590669946 428.38146688758155 852.3410578759938 427.9916864578743 851.6589421240061 414.00831354212573"/>
      </csml:targetArrow>
     </csml:graphics>
    </csml:connector>
    <csml:connector label="c14" name="c14" type="process" from="p8" to="e6" linestyle="straight" supportpath="true">
     <csml:firing type="Double" value="0" connectorFiringStyle="threshold"/>
     <csml:kinetic/>
     <csml:graphics>
      <csml:figure>
       <csml:processConnector points="912.0 426.0 976.1272971112035 437.5785397561895"/>
      </csml:figure>
      <csml:text name="firingStyle" visible="false" location="0.0 0.0" offsets="0.0 0.0"/>
      <csml:targetArrow>
       <csml:processConnectorArrow points="0.0 0.0 0.0 6.0 8.0 3.0" pointsInAbsoluteCoordinate="976.6603447026324 434.6262761728908 975.5942495197745 440.5308033394883 984.0000000000001 439.00000000000006"/>
      </csml:targetArrow>
     </csml:graphics>
    </csml:connector>
    <csml:connector label="c28" name="c28" type="process" from="p8" to="e11" linestyle="straight" supportpath="true">
     <csml:firing type="Double" value="0" connectorFiringStyle="threshold"/>
     <csml:kinetic/>
     <csml:graphics>
      <csml:figure>
       <csml:processConnector points="852.0 415.0 419.88326678433515 340.3616551718397"/>
      </csml:figure>
      <csml:targetArrow>
       <csml:processConnectorArrow points="0.0 0.0 0.0 6.0 8.0 3.0" pointsInAbsoluteCoordinate="419.37264609489523 343.3178802159654 420.393887473775 337.405430127714 411.99999999999994 339.0"/>
      </csml:targetArrow>
     </csml:graphics>
    </csml:connector>
   </csml:function>
   <csml:biological>
    <csml:effectList/>
   </csml:biological>
   <csml:graphics>
    <csml:figure>
     <csml:image location="852.0 390.0" size="60.0 60.0" filePath="system" fileFormat="svg" resourceID="10041" fileType="resourceFile"/>
    </csml:figure>
    <csml:text name="firing" visible="false" location="772.0 369.0"/>
   </csml:graphics>
  </csml:process>
  <csml:process label="p9" name="Ion_transport" type="continuous" csoclass="ProcessBiological" relationType="Type 0" edgeScore="1.0" bioprocess="ME_IonTransportThroughIonChannel">
   <csml:simulationCondition>
    <csml:priority value="0"/>
    <csml:firing type="Boolean" value="true" firingStyle="and"/>
    <csml:delay type="Long" value="0.0" delayStyle="nodelay"/>
    <csml:calc calcStyle="speed"/>
    <csml:kinetic type="Double" value="1" kineticStyle="custom">
     <csml:parameter name="custom" value="1"/>
    </csml:kinetic>
   </csml:simulationCondition>
   <csml:function>
    <csml:connector label="c15" name="c15" type="process" from="e6" to="p9" linestyle="straight" supportpath="true">
     <csml:firing type="Double" value="0" connectorFiringStyle="threshold"/>
     <csml:kinetic/>
     <csml:graphics>
      <csml:figure>
       <csml:processConnector points="1036.0 462.0 1036.0 522.0"/>
      </csml:figure>
      <csml:targetArrow>
       <csml:processConnectorArrow points="0.0 0.0 0.0 6.0 8.0 3.0" pointsInAbsoluteCoordinate="1039.0 522.0 1033.0 522.0 1036.0 530.0"/>
      </csml:targetArrow>
     </csml:graphics>
    </csml:connector>
    <csml:connector label="c16" name="c16" type="process" from="p9" to="e7" linestyle="straight" supportpath="true">
     <csml:firing type="Double" value="0" connectorFiringStyle="threshold"/>
     <csml:kinetic/>
     <csml:graphics>
      <csml:figure>
       <csml:processConnector points="1006.0 563.0 904.9665438480602 572.2691244176092"/>
      </csml:figure>
      <csml:targetArrow>
       <csml:processConnectorArrow points="0.0 0.0 0.0 6.0 8.0 3.0" pointsInAbsoluteCoordinate="905.2406221914567 575.2565783606317 904.6924655046636 569.2816704745866 897.0 573.0"/>
      </csml:targetArrow>
     </csml:graphics>
    </csml:connector>
   </csml:function>
   <csml:biological>
    <csml:effectList/>
   </csml:biological>
   <csml:graphics>
    <csml:figure>
     <csml:image location="1006.0 530.0" size="60.0 60.0" filePath="system" fileFormat="svg" resourceID="10072" fileType="resourceFile"/>
    </csml:figure>
    <csml:text name="firing" visible="false" location="1052.0 537.0"/>
   </csml:graphics>
  </csml:process>
  <csml:process label="p10" name="activation" type="continuous" csoclass="ProcessBiological" relationType="Type 0" edgeScore="1.0" bioprocess="ME_UnknownActivation">
   <csml:simulationCondition>
    <csml:priority value="0"/>
    <csml:firing type="Boolean" value="true" firingStyle="and"/>
    <csml:delay type="Long" value="0.0" delayStyle="nodelay"/>
    <csml:calc calcStyle="speed"/>
    <csml:kinetic type="Double" value="1" kineticStyle="custom">
     <csml:parameter name="custom" value="1"/>
    </csml:kinetic>
   </csml:simulationCondition>
   <csml:function>
    <csml:connector label="c17" name="c17" type="process" from="e7" to="p10" linestyle="straight" supportpath="true">
     <csml:firing type="Double" value="0" connectorFiringStyle="threshold"/>
     <csml:kinetic/>
     <csml:graphics>
      <csml:figure>
       <csml:processConnector points="891.0 589.0 910.8840339565797 622.1400565942996"/>
      </csml:figure>
      <csml:text name="firingStyle" visible="false" location="884.9457101216108 530.4217532234795" offsets="0.0 0.0"/>
      <csml:text name="firingOperation" visible="false" location="907.4457101216108 541.4217532234795"/>
      <csml:targetArrow>
       <csml:processConnectorArrow points="0.0 0.0 0.0 6.0 8.0 3.0" pointsInAbsoluteCoordinate="913.4565127337173 620.596569328017 908.311555179442 623.6835438605822 914.9999999999999 629.0"/>
      </csml:targetArrow>
     </csml:graphics>
    </csml:connector>
    <csml:connector label="c18" name="c18" type="process" from="p10" to="e8" linestyle="straight" supportpath="true">
     <csml:firing type="Double" value="0" connectorFiringStyle="threshold"/>
     <csml:kinetic/>
     <csml:graphics>
      <csml:figure>
       <csml:processConnector points="938.0 644.0 976.0 644.0"/>
      </csml:figure>
      <csml:targetArrow>
       <csml:processConnectorArrow points="0.0 0.0 0.0 6.0 8.0 3.0" pointsInAbsoluteCoordinate="976.0 641.0 976.0 647.0 984.0 644.0"/>
      </csml:targetArrow>
     </csml:graphics>
    </csml:connector>
   </csml:function>
   <csml:biological>
    <csml:effectList/>
   </csml:biological>
   <csml:graphics>
    <csml:figure>
     <csml:image location="909.0 629.0" size="29.0 29.0" filePath="system" fileFormat="svg" resourceID="10003" fileType="resourceFile"/>
    </csml:figure>
    <csml:text name="firing" visible="false" location="660.0 257.5"/>
    <csml:text name="delay" visible="false" location="0.0 0.0"/>
    <csml:text name="speed" visible="false" location="660.0 296.0"/>
   </csml:graphics>
  </csml:process>
  <csml:process label="p11" name="Ion_transport" type="continuous" csoclass="ProcessBiological" relationType="Type 0" edgeScore="1.0" bioprocess="ME_IonTransportThroughIonChannel">
   <csml:simulationCondition>
    <csml:priority value="0"/>
    <csml:firing type="Boolean" value="true" firingStyle="and"/>
    <csml:delay type="Long" value="0.0" delayStyle="nodelay"/>
    <csml:calc calcStyle="speed"/>
    <csml:kinetic type="Double" value="1" kineticStyle="custom">
     <csml:parameter name="custom" value="1"/>
    </csml:kinetic>
   </csml:simulationCondition>
   <csml:function>
    <csml:connector label="c19" name="c19" type="process" from="e8" to="p11" linestyle="straight" supportpath="true">
     <csml:firing type="Double" value="0" connectorFiringStyle="threshold"/>
     <csml:kinetic/>
     <csml:graphics>
      <csml:figure>
       <csml:processConnector points="1036.0 658.0 1036.0 690.0"/>
      </csml:figure>
      <csml:text name="firingStyle" visible="false" location="1009.0 602.0" offsets="0.0 0.0"/>
      <csml:text name="firingOperation" visible="false" location="1031.5 613.0"/>
      <csml:targetArrow>
       <csml:processConnectorArrow points="0.0 0.0 0.0 6.0 8.0 3.0" pointsInAbsoluteCoordinate="1039.0 690.0 1033.0 690.0 1036.0 698.0"/>
      </csml:targetArrow>
     </csml:graphics>
    </csml:connector>
    <csml:connector label="c20" name="c20" type="process" from="p11" to="e9" linestyle="straight" supportpath="true">
     <csml:firing type="Double" value="0" connectorFiringStyle="threshold"/>
     <csml:kinetic/>
     <csml:graphics>
      <csml:figure>
       <csml:processConnector points="1066.0 728.0 1140.0 728.0"/>
      </csml:figure>
      <csml:targetArrow>
       <csml:processConnectorArrow points="0.0 0.0 0.0 6.0 8.0 3.0" pointsInAbsoluteCoordinate="1140.0 725.0 1140.0 731.0 1148.0 728.0"/>
      </csml:targetArrow>
     </csml:graphics>
    </csml:connector>
   </csml:function>
   <csml:biological>
    <csml:effectList/>
   </csml:biological>
   <csml:graphics>
    <csml:figure>
     <csml:image location="1006.0 698.0" size="60.0 60.0" filePath="system" fileFormat="svg" resourceID="10072" fileType="resourceFile"/>
    </csml:figure>
    <csml:text name="firing" visible="false" location="1052.0 537.0"/>
   </csml:graphics>
  </csml:process>
  <csml:process label="p12" name="activation" type="continuous" csoclass="ProcessBiological" relationType="Type 0" edgeScore="1.0" bioprocess="ME_UnknownActivation">
   <csml:simulationCondition>
    <csml:priority value="0"/>
    <csml:firing type="Boolean" value="true" firingStyle="and"/>
    <csml:delay type="Long" value="0.0" delayStyle="nodelay"/>
    <csml:calc calcStyle="speed"/>
    <csml:kinetic type="Double" value="1" kineticStyle="custom">
     <csml:parameter name="custom" value="1"/>
    </csml:kinetic>
   </csml:simulationCondition>
   <csml:function>
    <csml:connector label="c21" name="c21" type="process" from="e7" to="p12" linestyle="straight" supportpath="true">
     <csml:firing type="Double" value="0" connectorFiringStyle="threshold"/>
     <csml:kinetic/>
     <csml:graphics>
      <csml:figure>
       <csml:processConnector points="868.0 574.0 806.0 574.0"/>
      </csml:figure>
      <csml:targetArrow>
       <csml:processConnectorArrow points="0.0 0.0 0.0 6.0 8.0 3.0" pointsInAbsoluteCoordinate="806.0 577.0 806.0 571.0 798.0 574.0"/>
      </csml:targetArrow>
     </csml:graphics>
    </csml:connector>
    <csml:connector label="c22" name="c22" type="process" from="p12" to="e10" linestyle="straight" supportpath="true">
     <csml:firing type="Double" value="0" connectorFiringStyle="threshold"/>
     <csml:kinetic/>
     <csml:graphics>
      <csml:figure>
       <csml:processConnector points="770.0 574.0 716.0 574.0"/>
      </csml:figure>
      <csml:targetArrow>
       <csml:processConnectorArrow points="0.0 0.0 0.0 6.0 8.0 3.0" pointsInAbsoluteCoordinate="716.0 577.0 716.0 571.0 708.0 574.0"/>
      </csml:targetArrow>
     </csml:graphics>
    </csml:connector>
   </csml:function>
   <csml:biological>
    <csml:effectList/>
   </csml:biological>
   <csml:graphics>
    <csml:figure>
     <csml:image location="770.0 560.0" size="28.0 28.0" filePath="system" fileFormat="svg" resourceID="10003" fileType="resourceFile"/>
    </csml:figure>
    <csml:text name="firing" visible="false" location="660.0 257.5"/>
    <csml:text name="delay" visible="false" location="0.0 0.0"/>
    <csml:text name="speed" visible="false" location="660.0 296.0"/>
   </csml:graphics>
  </csml:process>
  <csml:process label="p14" name="p14" type="continuous" csoclass="ProcessBiological" relationType="Type 0" edgeScore="1.0" bioprocess="ME_UnknownDegradation">
   <csml:simulationCondition>
    <csml:priority value="0"/>
    <csml:firing type="Boolean" value="true" firingStyle="and"/>
    <csml:delay type="Long" value="0.0" delayStyle="nodelay"/>
    <csml:calc calcStyle="speed"/>
    <csml:kinetic type="Double" kineticStyle="custom">
     <csml:parameter name="custom" value="0.8*m9"/>
    </csml:kinetic>
   </csml:simulationCondition>
   <csml:function>
    <csml:connector label="c26" name="c26" type="process" from="e9" to="p14" linestyle="straight" supportpath="true">
     <csml:firing type="Double" value="0" connectorFiringStyle="threshold"/>
     <csml:kinetic/>
     <csml:graphics>
      <csml:figure>
       <csml:processConnector points="1162.0 741.0 1162.0 802.0"/>
      </csml:figure>
      <csml:text name="firingStyle" visible="false" location="1123.8477631408546 727.5908699616144" offsets="0.0 0.0"/>
      <csml:text name="firingOperation" visible="false" location="1146.3477631408546 738.5908699616144"/>
      <csml:targetArrow>
       <csml:processConnectorArrow points="0.0 0.0 0.0 6.0 8.0 3.0" pointsInAbsoluteCoordinate="1165.0 802.0 1159.0 802.0 1162.0 810.0"/>
      </csml:targetArrow>
     </csml:graphics>
    </csml:connector>
   </csml:function>
   <csml:biological>
    <csml:effectList/>
   </csml:biological>
   <csml:graphics>
    <csml:figure>
     <csml:image location="1132.0 810.0" size="60.0 60.0" filePath="system" fileFormat="svg" resourceID="10012" fileType="resourceFile"/>
    </csml:figure>
    <csml:text name="firing" visible="false" location="1164.0 803.0"/>
   </csml:graphics>
  </csml:process>
  <csml:process label="p15" name="Inactivation" type="continuous" csoclass="ProcessBiological" relationType="Type 0" edgeScore="1.0" bioprocess="ME_UnknownInactivation">
   <csml:simulationCondition>
    <csml:priority value="0"/>
    <csml:firing type="Boolean" value="true" firingStyle="and"/>
    <csml:delay type="Long" value="0.0" delayStyle="nodelay"/>
    <csml:calc calcStyle="speed"/>
    <csml:kinetic type="Double" value="1" kineticStyle="custom">
     <csml:parameter name="custom" value="1"/>
    </csml:kinetic>
   </csml:simulationCondition>
   <csml:function>
    <csml:connector label="c25" name="c25" type="process" from="e12" to="p15" linestyle="straight" supportpath="true">
     <csml:firing type="Double" value="0" connectorFiringStyle="threshold"/>
     <csml:kinetic/>
     <csml:graphics>
      <csml:figure>
       <csml:processConnector points="928.0 308.0 833.0 308.0"/>
      </csml:figure>
      <csml:targetArrow>
       <csml:processConnectorArrow points="0.0 0.0 0.0 6.0 8.0 3.0" pointsInAbsoluteCoordinate="833.0 311.0 833.0 305.0 825.0 308.0"/>
      </csml:targetArrow>
     </csml:graphics>
    </csml:connector>
    <csml:connector label="c24" name="c24" type="process" from="p15" to="e5" linestyle="straight" supportpath="true">
     <csml:firing type="Double" value="0" connectorFiringStyle="threshold"/>
     <csml:kinetic/>
     <csml:graphics>
      <csml:figure>
       <csml:processConnector points="799.0 308.0 766.0 308.0"/>
      </csml:figure>
      <csml:targetArrow>
       <csml:processConnectorArrow points="0.0 0.0 0.0 6.0 8.0 3.0" pointsInAbsoluteCoordinate="766.0 311.0 766.0 305.0 758.0 308.0"/>
      </csml:targetArrow>
     </csml:graphics>
    </csml:connector>
   </csml:function>
   <csml:biological>
    <csml:effectList/>
   </csml:biological>
   <csml:graphics>
    <csml:figure>
     <csml:image location="799.0 295.5" size="25.5 25.5" filePath="system" fileFormat="svg" resourceID="10024" fileType="resourceFile"/>
    </csml:figure>
    <csml:text name="firing" visible="false" location="852.5 299.75"/>
   </csml:graphics>
  </csml:process>
  <csml:process label="p16" name="activation" type="continuous" csoclass="ProcessBiological" relationType="Type 0" edgeScore="1.0" bioprocess="ME_UnknownActivation">
   <csml:simulationCondition>
    <csml:priority value="0"/>
    <csml:firing type="Boolean" value="true" firingStyle="and"/>
    <csml:delay type="Long" value="0.0" delayStyle="nodelay"/>
    <csml:calc calcStyle="speed"/>
    <csml:kinetic type="Double" value="1" kineticStyle="custom">
     <csml:parameter name="custom" value="1"/>
    </csml:kinetic>
   </csml:simulationCondition>
   <csml:function>
    <csml:connector label="c27" name="c27" type="process" from="e10" to="p16" linestyle="straight" supportpath="true">
     <csml:firing type="Double" value="0" connectorFiringStyle="threshold"/>
     <csml:kinetic/>
     <csml:graphics>
      <csml:figure>
       <csml:processConnector points="708.0 563.0 833.8338387479737 500.5561401701785"/>
      </csml:figure>
      <csml:targetArrow>
       <csml:processConnectorArrow points="0.0 0.0 0.0 6.0 8.0 3.0" pointsInAbsoluteCoordinate="832.5002861841567 497.86882970066864 835.1673913117905 503.2434506396884 840.9999999999999 497.00000000000006"/>
      </csml:targetArrow>
     </csml:graphics>
    </csml:connector>
    <csml:connector label="c34" name="c34" type="process" from="p16" to="e12" linestyle="straight" supportpath="true">
     <csml:firing type="Double" value="0" connectorFiringStyle="threshold"/>
     <csml:kinetic/>
     <csml:graphics>
      <csml:figure>
       <csml:processConnector points="861.0 477.0 940.2044747281136 330.0422999020542"/>
      </csml:figure>
      <csml:targetArrow>
       <csml:processConnectorArrow points="0.0 0.0 0.0 6.0 8.0 3.0" pointsInAbsoluteCoordinate="937.5636122648433 328.61897792509683 942.8453371913839 331.46562187901156 944.0 323.00000000000006"/>
      </csml:targetArrow>
     </csml:graphics>
    </csml:connector>
   </csml:function>
   <csml:biological>
    <csml:effectList/>
   </csml:biological>
   <csml:graphics>
    <csml:figure>
     <csml:image location="841.0 477.0" size="25.0 25.0" filePath="system" fileFormat="svg" resourceID="10003" fileType="resourceFile"/>
    </csml:figure>
    <csml:text name="firing" visible="false" location="660.0 257.5"/>
    <csml:text name="delay" visible="false" location="0.0 0.0"/>
    <csml:text name="speed" visible="false" location="660.0 296.0"/>
   </csml:graphics>
  </csml:process>
  <csml:process label="p17" name="activation" type="continuous" csoclass="ProcessBiological" relationType="Type 0" edgeScore="1.0" bioprocess="ME_UnknownActivation">
   <csml:simulationCondition>
    <csml:priority value="0"/>
    <csml:firing type="Boolean" value="true" firingStyle="and"/>
    <csml:delay type="Long" value="0.0" delayStyle="nodelay"/>
    <csml:calc calcStyle="speed"/>
    <csml:kinetic type="Double" value="1" kineticStyle="custom">
     <csml:parameter name="custom" value="1"/>
    </csml:kinetic>
   </csml:simulationCondition>
   <csml:function>
    <csml:connector label="c36" name="c36" type="process" from="e15" to="p17" linestyle="straight" supportpath="true">
     <csml:firing type="Double" value="0" connectorFiringStyle="threshold"/>
     <csml:kinetic/>
     <csml:graphics>
      <csml:figure>
       <csml:processConnector points="756.0 697.0 756.0 734.0"/>
      </csml:figure>
      <csml:targetArrow>
       <csml:processConnectorArrow points="0.0 0.0 0.0 6.0 8.0 3.0" pointsInAbsoluteCoordinate="759.0 734.0 753.0 734.0 756.0 742.0"/>
      </csml:targetArrow>
     </csml:graphics>
    </csml:connector>
    <csml:connector label="c37" name="c37" type="process" from="p17" to="e16" linestyle="straight" supportpath="true">
     <csml:firing type="Double" value="0" connectorFiringStyle="threshold"/>
     <csml:kinetic/>
     <csml:graphics>
      <csml:figure>
       <csml:processConnector points="742.0 761.0 687.4605447861927 782.1120471795383"/>
      </csml:figure>
      <csml:targetArrow>
       <csml:processConnectorArrow points="0.0 0.0 0.0 6.0 8.0 3.0" pointsInAbsoluteCoordinate="688.5435270938658 784.9097514743606 686.3775624785195 779.3143428847161 680.0 785.0000000000001"/>
      </csml:targetArrow>
     </csml:graphics>
    </csml:connector>
   </csml:function>
   <csml:biological>
    <csml:effectList/>
   </csml:biological>
   <csml:graphics>
    <csml:figure>
     <csml:image location="742.0 742.0" size="28.0 28.0" filePath="system" fileFormat="svg" resourceID="10003" fileType="resourceFile"/>
    </csml:figure>
    <csml:text name="firing" visible="false" location="660.0 257.5"/>
    <csml:text name="delay" visible="false" location="0.0 0.0"/>
    <csml:text name="speed" visible="false" location="660.0 296.0"/>
   </csml:graphics>
  </csml:process>
  <csml:process label="p18" name="cGMP" type="continuous" csoclass="ProcessBiological" relationType="Type 0" edgeScore="1.0" bioprocess="ME_UnknownActivation">
   <csml:simulationCondition>
    <csml:priority value="0"/>
    <csml:firing type="Boolean" value="true" firingStyle="and"/>
    <csml:delay type="Long" value="0.0" delayStyle="nodelay"/>
    <csml:calc calcStyle="speed"/>
    <csml:kinetic type="Double" value="1" kineticStyle="custom">
     <csml:parameter name="custom" value="1"/>
    </csml:kinetic>
   </csml:simulationCondition>
   <csml:function>
    <csml:connector label="c38" name="c38" type="process" from="e16" to="p18" linestyle="straight" supportpath="true">
     <csml:firing type="Double" value="0" connectorFiringStyle="threshold"/>
     <csml:kinetic/>
     <csml:graphics>
      <csml:figure>
       <csml:processConnector points="635.0 780.0 601.0375726986492 721.9063743529526"/>
      </csml:figure>
      <csml:targetArrow>
       <csml:processConnectorArrow points="0.0 0.0 0.0 6.0 8.0 3.0" pointsInAbsoluteCoordinate="598.447682316292 723.4204641149461 603.6274630810065 720.3922845909591 597.0 715.0"/>
      </csml:targetArrow>
     </csml:graphics>
    </csml:connector>
    <csml:connector label="c39" name="c39" type="process" from="p18" to="e17" linestyle="straight" supportpath="true">
     <csml:firing type="Double" value="0" connectorFiringStyle="threshold"/>
     <csml:kinetic/>
     <csml:graphics>
      <csml:figure>
       <csml:processConnector points="603.0 693.0 618.9073212306764 684.7005280535601"/>
      </csml:figure>
      <csml:targetArrow>
       <csml:processConnectorArrow points="0.0 0.0 0.0 6.0 8.0 3.0" pointsInAbsoluteCoordinate="617.5196232105914 682.0407735150637 620.2950192507615 687.3602825920565 626.0000000000001 680.9999999999999"/>
      </csml:targetArrow>
     </csml:graphics>
    </csml:connector>
   </csml:function>
   <csml:biological>
    <csml:effectList/>
   </csml:biological>
   <csml:graphics>
    <csml:figure>
     <csml:image location="573.0 685.0" size="30.0 30.0" filePath="system" fileFormat="svg" resourceID="10003" fileType="resourceFile"/>
    </csml:figure>
    <csml:text name="firing" visible="false" location="617.0 691.5"/>
   </csml:graphics>
  </csml:process>
  <csml:process label="p19" name="+P" type="continuous" csoclass="ProcessBiological" relationType="Type 0" edgeScore="1.0" bioprocess="ME_UnknownActivation">
   <csml:simulationCondition>
    <csml:priority value="0"/>
    <csml:firing type="Boolean" value="true" firingStyle="and"/>
    <csml:delay type="Long" value="0.0" delayStyle="nodelay"/>
    <csml:calc calcStyle="speed"/>
    <csml:kinetic type="Double" value="1" kineticStyle="custom">
     <csml:parameter name="custom" value="1"/>
    </csml:kinetic>
   </csml:simulationCondition>
   <csml:function>
    <csml:connector label="c40" name="c40" type="process" from="e17" to="p19" linestyle="straight" supportpath="true">
     <csml:firing type="Double" value="0" connectorFiringStyle="threshold"/>
     <csml:kinetic/>
     <csml:graphics>
      <csml:figure>
       <csml:processConnector points="644.0 659.0 644.0 345.0"/>
      </csml:figure>
      <csml:targetArrow>
       <csml:processConnectorArrow points="0.0 0.0 0.0 6.0 8.0 3.0" pointsInAbsoluteCoordinate="641.0 345.0 647.0 345.0 644.0 337.0"/>
      </csml:targetArrow>
     </csml:graphics>
    </csml:connector>
    <csml:connector label="c41" name="c41" type="process" from="p19" to="e5" linestyle="straight" supportpath="true">
     <csml:firing type="Double" value="0" connectorFiringStyle="threshold"/>
     <csml:kinetic/>
     <csml:graphics>
      <csml:figure>
       <csml:processConnector points="659.0 320.0 691.1197562627543 314.379042654018"/>
      </csml:figure>
      <csml:targetArrow>
       <csml:processConnectorArrow points="0.0 0.0 0.0 6.0 8.0 3.0" pointsInAbsoluteCoordinate="690.6026152674975 311.4239512525509 691.636897258011 317.33413405548515 698.9999999999999 313.00000000000006"/>
      </csml:targetArrow>
     </csml:graphics>
    </csml:connector>
   </csml:function>
   <csml:biological>
    <csml:effectList/>
   </csml:biological>
   <csml:graphics>
    <csml:figure>
     <csml:image location="629.0 307.0" size="30.0 30.0" filePath="system" fileFormat="svg" resourceID="10003" fileType="resourceFile"/>
    </csml:figure>
    <csml:text name="firing" visible="false" location="617.0 691.5"/>
   </csml:graphics>
  </csml:process>
  <csml:process label="p21" name="Inactivation" type="continuous" csoclass="ProcessBiological" relationType="Type 0" edgeScore="1.0" bioprocess="ME_UnknownInactivation">
   <csml:simulationCondition>
    <csml:priority value="0"/>
    <csml:firing type="Boolean" value="true" firingStyle="and"/>
    <csml:delay type="Long" value="0.0" delayStyle="nodelay"/>
    <csml:calc calcStyle="speed"/>
    <csml:kinetic type="Double" value="1" kineticStyle="custom">
     <csml:parameter name="custom" value="1"/>
    </csml:kinetic>
   </csml:simulationCondition>
   <csml:function>
    <csml:connector label="c29" name="c29" type="process" from="e11" to="p21" linestyle="straight" supportpath="true">
     <csml:firing type="Double" value="0" connectorFiringStyle="threshold"/>
     <csml:kinetic/>
     <csml:graphics>
      <csml:figure>
       <csml:processConnector points="392.0 352.0 392.0 638.0"/>
      </csml:figure>
      <csml:targetArrow>
       <csml:processConnectorArrow points="0.0 0.0 0.0 6.0 8.0 3.0" pointsInAbsoluteCoordinate="395.0 638.0 389.0 638.0 392.0 646.0"/>
      </csml:targetArrow>
     </csml:graphics>
    </csml:connector>
    <csml:connector label="c32" name="c32" type="process" from="p21" to="e16" linestyle="straight" supportpath="true">
     <csml:firing type="Double" value="0" connectorFiringStyle="threshold"/>
     <csml:kinetic/>
     <csml:graphics>
      <csml:figure>
       <csml:processConnector points="405.0 665.0 605.9988178216062 776.1291540840612"/>
      </csml:figure>
      <csml:targetArrow>
       <csml:processConnectorArrow points="0.0 0.0 0.0 6.0 8.0 3.0" pointsInAbsoluteCoordinate="607.4503850400832 773.5037107671635 604.5472506031291 778.7545974009589 613.0 780.0000000000001"/>
      </csml:targetArrow>
     </csml:graphics>
    </csml:connector>
   </csml:function>
   <csml:biological>
    <csml:effectList/>
   </csml:biological>
   <csml:graphics>
    <csml:figure>
     <csml:image location="379.0 645.5" size="25.5 25.5" filePath="system" fileFormat="svg" resourceID="10024" fileType="resourceFile"/>
    </csml:figure>
    <csml:text name="firing" visible="false" location="852.5 299.75"/>
   </csml:graphics>
  </csml:process>
  <csml:process label="p20" name="+P" type="continuous" csoclass="ProcessBiological" relationType="Type 0" edgeScore="1.0" bioprocess="ME_UnknownActivation">
   <csml:simulationCondition>
    <csml:priority value="0"/>
    <csml:firing type="Boolean" value="true" firingStyle="and"/>
    <csml:delay type="Long" value="0.0" delayStyle="nodelay"/>
    <csml:calc calcStyle="speed"/>
    <csml:kinetic type="Double" value="1" kineticStyle="custom">
     <csml:parameter name="custom" value="1"/>
    </csml:kinetic>
   </csml:simulationCondition>
   <csml:function>
    <csml:connector label="c33" name="c33" type="process" from="e11" to="p20" linestyle="straight" supportpath="true">
     <csml:firing type="Double" value="0" connectorFiringStyle="threshold"/>
     <csml:kinetic/>
     <csml:graphics>
      <csml:figure>
       <csml:processConnector points="392.0 320.0 392.0 275.0"/>
      </csml:figure>
      <csml:targetArrow>
       <csml:processConnectorArrow points="0.0 0.0 0.0 6.0 8.0 3.0" pointsInAbsoluteCoordinate="389.0 275.0 395.0 275.0 392.0 267.0"/>
      </csml:targetArrow>
     </csml:graphics>
    </csml:connector>
    <csml:connector label="c42" name="c42" type="process" from="p20" to="e14" linestyle="straight" supportpath="true">
     <csml:firing type="Double" value="0" connectorFiringStyle="threshold"/>
     <csml:kinetic/>
     <csml:graphics>
      <csml:figure>
       <csml:processConnector points="407.0 252.0 443.0 252.0"/>
      </csml:figure>
      <csml:targetArrow>
       <csml:processConnectorArrow points="0.0 0.0 0.0 6.0 8.0 3.0" pointsInAbsoluteCoordinate="443.0 249.0 443.0 255.0 451.0 252.0"/>
      </csml:targetArrow>
     </csml:graphics>
    </csml:connector>
   </csml:function>
   <csml:biological>
    <csml:effectList/>
   </csml:biological>
   <csml:graphics>
    <csml:figure>
     <csml:image location="377.0 237.0" size="30.0 30.0" filePath="system" fileFormat="svg" resourceID="10003" fileType="resourceFile"/>
    </csml:figure>
    <csml:text name="firing" visible="false" location="617.0 691.5"/>
   </csml:graphics>
  </csml:process>
  <csml:process label="p22" name="Inactivation" type="continuous" csoclass="ProcessBiological" relationType="Type 0" edgeScore="1.0" bioprocess="ME_UnknownInactivation">
   <csml:simulationCondition>
    <csml:priority value="0"/>
    <csml:firing type="Boolean" value="true" firingStyle="and"/>
    <csml:delay type="Long" value="0.0" delayStyle="nodelay"/>
    <csml:calc calcStyle="speed"/>
    <csml:kinetic type="Double" value="1" kineticStyle="custom">
     <csml:parameter name="custom" value="1"/>
    </csml:kinetic>
   </csml:simulationCondition>
   <csml:function>
    <csml:connector label="c43" name="c43" type="process" from="e14" to="p22" linestyle="straight" supportpath="true">
     <csml:firing type="Double" value="0" connectorFiringStyle="threshold"/>
     <csml:kinetic/>
     <csml:graphics>
      <csml:figure>
       <csml:processConnector points="473.0 252.0 553.0 252.0"/>
      </csml:figure>
      <csml:targetArrow>
       <csml:processConnectorArrow points="0.0 0.0 0.0 6.0 8.0 3.0" pointsInAbsoluteCoordinate="553.0 249.0 553.0 255.0 561.0 252.0"/>
      </csml:targetArrow>
     </csml:graphics>
    </csml:connector>
    <csml:connector label="c44" name="c44" type="process" from="p22" to="e4" linestyle="straight" supportpath="true">
     <csml:firing type="Double" value="0" connectorFiringStyle="threshold"/>
     <csml:kinetic/>
     <csml:graphics>
      <csml:figure>
       <csml:processConnector points="587.0 249.0 606.1337439601243 245.45671408145847"/>
      </csml:figure>
      <csml:targetArrow>
       <csml:processConnectorArrow points="0.0 0.0 0.0 6.0 8.0 3.0" pointsInAbsoluteCoordinate="605.5874761795774 242.5068680665051 606.6800117406713 248.40656009641185 614.0 244.0"/>
      </csml:targetArrow>
     </csml:graphics>
    </csml:connector>
   </csml:function>
   <csml:biological>
    <csml:effectList/>
   </csml:biological>
   <csml:graphics>
    <csml:figure>
     <csml:image location="561.0 239.5" size="25.5 25.5" filePath="system" fileFormat="svg" resourceID="10024" fileType="resourceFile"/>
    </csml:figure>
    <csml:text name="firing" visible="false" location="852.5 299.75"/>
   </csml:graphics>
  </csml:process>
  <csml:process label="p25" name="activation" type="continuous" csoclass="ProcessBiological" relationType="Type 0" edgeScore="1.0" bioprocess="ME_UnknownActivation">
   <csml:simulationCondition>
    <csml:priority value="0"/>
    <csml:firing type="Boolean" value="true" firingStyle="and"/>
    <csml:delay type="Long" value="0.0" delayStyle="nodelay"/>
    <csml:calc calcStyle="speed"/>
    <csml:kinetic type="Double" value="1" kineticStyle="custom">
     <csml:parameter name="custom" value="1"/>
    </csml:kinetic>
   </csml:simulationCondition>
   <csml:function>
    <csml:connector label="c46" name="c46" type="process" from="e10" to="p25" linestyle="straight" supportpath="true">
     <csml:firing type="Double" value="0" connectorFiringStyle="threshold"/>
     <csml:kinetic/>
     <csml:graphics>
      <csml:figure>
       <csml:processConnector points="664.0 565.0 539.3846153846154 513.0769230769231"/>
      </csml:figure>
      <csml:targetArrow>
       <csml:processConnectorArrow points="0.0 0.0 0.0 6.0 8.0 3.0" pointsInAbsoluteCoordinate="538.2307692307692 515.8461538461538 540.5384615384614 510.30769230769226 531.9999999999999 509.99999999999994"/>
      </csml:targetArrow>
     </csml:graphics>
    </csml:connector>
    <csml:connector label="c48" name="c48" type="process" from="p25" to="e22" linestyle="straight" supportpath="true">
     <csml:firing type="Double" value="0" connectorFiringStyle="threshold"/>
     <csml:kinetic/>
     <csml:graphics>
      <csml:figure>
       <csml:processConnector points="532.0 490.0 564.3431457505076 457.65685424949237"/>
      </csml:figure>
      <csml:targetArrow>
       <csml:processConnectorArrow points="0.0 0.0 0.0 6.0 8.0 3.0" pointsInAbsoluteCoordinate="562.2218254069479 455.5355339059327 566.4644660940672 459.778174593052 569.9999999999999 452.0"/>
      </csml:targetArrow>
     </csml:graphics>
    </csml:connector>
   </csml:function>
   <csml:biological>
    <csml:effectList/>
   </csml:biological>
   <csml:graphics>
    <csml:figure>
     <csml:image location="503.0 489.0" size="29.0 29.0" filePath="system" fileFormat="svg" resourceID="10003" fileType="resourceFile"/>
    </csml:figure>
    <csml:text name="firing" visible="false" location="660.0 257.5"/>
    <csml:text name="delay" visible="false" location="0.0 0.0"/>
    <csml:text name="speed" visible="false" location="660.0 296.0"/>
   </csml:graphics>
  </csml:process>
  <csml:process label="p29" name="activation" type="continuous" csoclass="ProcessBiological" relationType="Type 0" edgeScore="1.0" bioprocess="ME_UnknownActivation">
   <csml:simulationCondition>
    <csml:priority value="0"/>
    <csml:firing type="Boolean" value="true" firingStyle="and"/>
    <csml:delay type="Long" value="0.0" delayStyle="nodelay"/>
    <csml:calc calcStyle="speed"/>
    <csml:kinetic type="Double" value="1" kineticStyle="custom">
     <csml:parameter name="custom" value="1"/>
    </csml:kinetic>
   </csml:simulationCondition>
   <csml:function>
    <csml:connector label="c35" name="c35" type="process" from="e7" to="p29" linestyle="straight" supportpath="true">
     <csml:firing type="Double" value="0" connectorFiringStyle="threshold"/>
     <csml:kinetic/>
     <csml:graphics>
      <csml:figure>
       <csml:processConnector points="868.0 588.0 831.6568542494924 624.3431457505076"/>
      </csml:figure>
      <csml:targetArrow>
       <csml:processConnectorArrow points="0.0 0.0 0.0 6.0 8.0 3.0" pointsInAbsoluteCoordinate="833.7781745930521 626.4644660940672 829.5355339059328 622.2218254069479 826.0000000000001 630.0"/>
      </csml:targetArrow>
     </csml:graphics>
    </csml:connector>
    <csml:connector label="c60" name="c60" type="process" from="p29" to="e15" linestyle="straight" supportpath="true">
     <csml:firing type="Double" value="0" connectorFiringStyle="threshold"/>
     <csml:kinetic/>
     <csml:graphics>
      <csml:figure>
       <csml:processConnector points="798.0 654.0 778.3409919128368 669.1223139132024"/>
      </csml:figure>
      <csml:targetArrow>
       <csml:processConnectorArrow points="0.0 0.0 0.0 6.0 8.0 3.0" pointsInAbsoluteCoordinate="780.1701241953858 671.5001858805163 776.5118596302876 666.7444419458886 772.0 674.0"/>
      </csml:targetArrow>
     </csml:graphics>
    </csml:connector>
   </csml:function>
   <csml:biological>
    <csml:effectList/>
   </csml:biological>
   <csml:graphics>
    <csml:figure>
     <csml:image location="798.0 630.0" size="28.0 28.0" filePath="system" fileFormat="svg" resourceID="10003" fileType="resourceFile"/>
    </csml:figure>
    <csml:text name="firing" visible="false" location="660.0 257.5"/>
    <csml:text name="delay" visible="false" location="0.0 0.0"/>
    <csml:text name="speed" visible="false" location="660.0 296.0"/>
   </csml:graphics>
  </csml:process>
  <csml:group label="g1" name="g1">
   <csml:figure>
    <csml:image depth="90" location="18.0 167.0" size="1056.7678940026462 645.0909820918419" filePath="system" fileFormat="svg" resourceID="20068" fileType="resourceFile"/>
   </csml:figure>
   <csml:figure>
    <csml:image depth="81" location="94.08728836819091 198.09942751131473" size="904.5933172662652 582.8921270692125" filePath="system" fileFormat="svg" resourceID="20046" fileType="resourceFile"/>
   </csml:figure>
   <csml:figure>
    <csml:image depth="81" location="18.0 167.0" size="1056.7678940026462 645.0909820918419" filePath="system" fileFormat="svg" resourceID="20003" fileType="resourceFile"/>
   </csml:figure>
  </csml:group>
 </csml:net>
 <csml:simulation enhancedFiring="true" samplingInterval="0.05" simulationTime="35.0" logUpdateInterval="1.0" plotUpdateInterval="1.0" useContinuousWeakFiring="false" useDiscreteWeakFiring="false" firingAccuracy="1.0E-10"/>
 <csml:charts>
  <csml:chart name="Chart 3">
   <csml:property key="width" value="508"/>
   <csml:property key="height" value="241"/>
   <csml:property key="y" value="893"/>
   <csml:property key="x" value="51"/>
   <csml:entity labelRef="e9"/>
  </csml:chart>
  <csml:chart name="Chart 2">
   <csml:property key="width" value="503"/>
   <csml:property key="height" value="372"/>
   <csml:property key="y" value="102"/>
   <csml:property key="x" value="1055"/>
   <csml:entity labelRef="e1"/>
   <csml:entity labelRef="e12"/>
   <csml:entity labelRef="e3"/>
   <csml:entity labelRef="e15"/>
   <csml:entity labelRef="e4"/>
   <csml:entity labelRef="e2"/>
   <csml:entity labelRef="e9"/>
   <csml:entity labelRef="e7"/>
   <csml:entity labelRef="e6"/>
   <csml:entity labelRef="e17"/>
   <csml:entity labelRef="e10"/>
   <csml:entity labelRef="e14"/>
   <csml:entity labelRef="e8"/>
   <csml:entity labelRef="e11"/>
   <csml:entity labelRef="e16"/>
  </csml:chart>
 </csml:charts>
</csml:model>
